# Supplementary material for: Thermodynamic Determinants in Antibody-Free Nucleic Acid Lateral Flow Assays (AF-NALFA): Lessons from Molecular Detection of Listeria monocytogenes, Mycobacterium leprae and Leishmania amazonensis
Source: Biomolecules. 2025 Oct 2;15(10):1404. doi: 10.3390/biom15101404 (PMC12562187; doi:10.3390/biom15101404)
Supplement: Supplementary file 1 [file biomolecules-15-01404-s001.zip]

Archive with 1 entries (1 files):
- biomolecules-3891712-supplementary.pdf
